# Supplementary material for: Analyzing HPV Vaccination Service Preferences among Female University Students in China: A Discrete Choice Experiment
Source: Vaccines (Basel). 2024 Aug 9;12(8):905. doi: 10.3390/vaccines12080905 (PMC11359881; doi:10.3390/vaccines12080905)
Supplement: Supplementary file 1 [file vaccines-12-00905-s001.zip]

Archive with 1 entries (1 files):
- vaccines-3088542-supplementary.pdf
